# Supplementary material for: Comparison of Three Serologic Tests for the Detection of Anti-Coxiella burnetii Antibodies in Patients with Q Fever
Source: Pathogens. 2023 Jun 26;12(7):873. doi: 10.3390/pathogens12070873 (PMC10386034; doi:10.3390/pathogens12070873)
Supplement: Supplementary file 1 [file pathogens-12-00873-s001.zip]

Archive with 1 entries (1 files):
- pathogens-2418404-supplementary.pdf
